# Supplementary material for: BTLA-Expressing Memory B Cells Are Associated with Belimumab-Induced Improvement in Systemic Lupus Erythematosus
Source: Int J Mol Sci. 2025 Nov 23;26(23):11323. doi: 10.3390/ijms262311323 (PMC12692296; doi:10.3390/ijms262311323)
Supplement: Supplementary file 1 [file ijms-26-11323-s001.zip]

Archive with 1 entries (1 files):
- ijms-3923859-supplementary.pdf
